# Supplementary material for: Utility of cerebrospinal fluid liquid biopsy in distinguishing CNS lymphoma from cerebrospinal infectious/demyelinating diseases
Source: Cancer Med. 2023 Jul 27;12(16):16972–84. doi: 10.1002/cam4.6329 (PMC10501233; doi:10.1002/cam4.6329)
Supplement: Supplementary file 2 — Table S1. [file CAM4-12-16972-s002.xlsx]

## Sheet: Table S1
Table S1 Patients’ characteristics and diagnostic strategy for detection of CNS involvement of lymphoma
UPN	Disease category	Pathological diagnosis	Sex	Age	Strategies for diagnosis of CNS involvement	CSF			Time from CSF collection to cytological/pathological diagnosis [months]	Strategies for initial diagnosis at first onset in SCNSL and DLBCLc	Stage	IPI	CNS-IPI
						Cytlogy	FCM	ddPCR
1	PCNSL	B-NHL	M	61	CSF cytology, FCM using MNCs in CSF*	(-)	(-)	(+)	27	N.A.	I	4	N.A.
2	PCNSL	DLBCL	F	73	Brain biopsy	(-)	N.A.	(+)	18	N.A.	I	3	N.A.
3	PCNSL	N.A.	F	65	Clinical symptoms, MRI**	(-)	N.A.	(+)	N.A.	N.A.	I	2	N.A.
4	SCNSL	DLBCL	F	72	Clinical symptoms, MRI	(-)	N.A.	(-)	N.A.	Inguinal LN biopsy	IV	3	3
5	SCNSL	DLBCL	M	73	Clinical symptoms, MRI	(-)	(-)	(+)	N.A.	Duodenum tumor biopsy	IV	3	4
6	SCNSL	DLBCL	F	53	Brain biopsy	(-)	(-)	(+)	93	Breast tumor biopsy	IV	3	3
7	DLBCLc	DLBCL	M	66	Clinical symptoms, MRI	(-)	(-)	(+)	N.A.	Cervical LN biopsy	IV	5	6
8	DLBCLc	DLBCL	M	70	Clinical symptoms, MRI	(-)	(-)	(+)	N.A.	Retroperitoneal LN biopsy	IV	5	6
9	DLBCLc	DLBCL	M	76	Brain biopsy	(-)	N.A.	(-)	24	Brain biopsy	IV	5	6
10	DLBCLc	DLBCL	F	63	Brain biopsy	(-)	N.A.	(+)	18	Brain biopsy	IV	4	4
CNSL: central nerves system lymphoma, PCNSL: primary CNSL, SCNSL: secondary CNSL, DLBCLc: diffuse large B cell lymphoma with CNS involvement, B-NHL; B-cell non-Hodgkin lymphoma, (+); detectable, (-) un-detectable, N.A.; not applicable, IPI; international prognostic index, CNS-IPI; CNS-international prognostic index. *Analysis using specimens approximately 1 month after initial CSF collection that…
												ß
					ß
